# Supplementary material for: Are patterns of fine-scale spatial genetic structure consistent between sites within tropical tree species?
Source: PLoS One. 2018 Mar 16;13(3):e0193501. doi: 10.1371/journal.pone.0193501 (PMC5856272; doi:10.1371/journal.pone.0193501)
Supplement: S1 Dataset — (XLSX) [file pone.0193501.s001.xlsx]

## Sheet: Ptomentella_DVCA
Dataset:
Species: Parashorea tomentella
Site: Danum Valley Conservation Area (DVCA)
Site Coordinates: 4°58′ N, 118°48′ E
Number of individuals: 81
Reference: This study (Smith et al. 2018)
Column Names:
Tree ID: Unique tree indentification
Pop (population): Danum Valley Conservation Area
Loci (diploid, each allele in a separate column): 6 loci; sle009, Dip3, Dip5, Dip4, sle003
X: UTM WGS84 coordinate
Y: UTM WGS84 coordinate
Tree ID	Pop	sle009		Dip3		Dip5		Dip4		Dip2		sle003			X	Y
Ptom_DVCA_1	Danum	212	217	136	139	180	180	158	158	217	230	0	0		588304	547572
Ptom_DVCA_2	Danum	215	215	136	139	178	180	160	166	217	226	0	0		588268	547578
Ptom_DVCA_3	Danum	211	212	136	136	180	182	158	160	217	217	180	180		588144	547565
Ptom_DVCA_4	Danum	211	215	136	139	180	180	166	166	217	217	0	0		587991	547570
Ptom_DVCA_5	Danum	215	215	136	136	180	182	158	166	223	226	171	171		587873	547599
Ptom_DVCA_6	Danum	204	212	136	139	182	182	166	170	235	240	171	174		588257	547636
Ptom_DVCA_7	Danum	0	0	136	136	180	180	158	168	217	217	171	171		588148	547629
Ptom_DVCA_8	Danum	217	217	136	139	180	180	158	160	217	223	171	171		588062	547654
Ptom_DVCA_9	Danum	211	211	136	136	180	186	158	166	0	0	171	171		587980	547632
Ptom_DVCA_10	Danum	212	213	139	139	180	180	158	160	226	226	174	174		588275	547686
Ptom_DVCA_11	Danum	202	212	136	136	180	180	160	160	226	226	174	174		587983	547695
Ptom_DVCA_12	Danum	211	212	139	139	180	180	166	166	226	230	171	174		588250	547700
Ptom_DVCA_13	Danum	212	212	139	139	180	180	160	160	217	226	171	171		588249	547708
Ptom_DVCA_14	Danum	212	212	139	139	180	180	166	166	226	230	0	0		588121	547760
Ptom_DVCA_15	Danum	212	215	136	139	180	180	160	160	217	217	171	171		587983	547837
Ptom_DVCA_16	Danum	202	212	136	139	180	180	158	158	217	217	0	0		588200	547845
Ptom_DVCA_17	Danum	212	215	139	139	180	180	158	158	226	226	171	171		588205	547865
Ptom_DVCA_18	Danum	212	217	139	139	180	180	158	160	217	226	0	0		588020	547858
Ptom_DVCA_19	Danum	212	215	136	136	180	180	166	166	217	226	162	174		587956	547840
Ptom_DVCA_20	Danum	203	215	136	139	180	180	160	160	217	230	171	171		587849	547853
Ptom_DVCA_21	Danum	212	215	136	139	180	182	158	166	226	226	171	171		587911	547898
Ptom_DVCA_22	Danum	203	212	136	136	180	180	160	160	226	226	171	171		587836	547874
Ptom_DVCA_23	Danum	212	215	139	139	180	180	158	158	223	223	0	0		588184	547916
Ptom_DVCA_24	Danum	212	212	136	139	180	186	158	158	217	217	171	171		587927	547910
Ptom_DVCA_25	Danum	215	217	136	139	180	180	166	172	205	226	171	171		587849	547902
Ptom_DVCA_26	Danum	212	214	136	136	180	182	166	166	217	226	171	171		588142	547940
Ptom_DVCA_27	Danum	211	212	0	0	180	180	158	158	202	226	171	174		588010	547935
Ptom_DVCA_28	Danum	211	212	136	139	180	180	158	158	0	0	171	171		588193	547952
Ptom_DVCA_29	Danum	0	0	139	139	180	182	158	158	210	219	171	171		587903	547943
Ptom_DVCA_30	Danum	212	212	136	136	180	182	158	160	217	217	171	171		588207	547975
Ptom_DVCA_31	Danum	202	211	139	139	180	180	172	172	226	232	162	174		588134	547976
Ptom_DVCA_32	Danum	212	212	136	139	180	186	160	166	217	217	171	171		588139	547972
Ptom_DVCA_33	Danum	193	212	139	139	180	180	158	160	217	226	0	0		588115	547972
Ptom_DVCA_34	Danum	0	0	136	139	182	184	158	166	217	217	171	174		588290	548002
Ptom_DVCA_35	Danum	0	0	136	139	180	182	158	160	202	217	171	171		588164	547993
Ptom_DVCA_36	Danum	212	212	136	139	182	182	160	160	217	217	171	171		588164	547983
Ptom_DVCA_37	Danum	0	0	136	136	182	186	160	166	217	217	0	0		588153	547996
Ptom_DVCA_38	Danum	212	212	136	136	180	180	158	160	223	223	171	171		588026	547994
Ptom_DVCA_39	Danum	202	202	139	139	180	180	158	158	230	230	0	0		588005	547987
Ptom_DVCA_40	Danum	215	215	139	139	178	180	158	160	217	226	171	171		587911	547997
Ptom_DVCA_41	Danum	212	212	136	136	180	180	166	166	0	0	171	171		587840	547987
Ptom_DVCA_42	Danum	204	214	136	136	180	186	166	166	217	217	0	0		587812	547984
Ptom_DVCA_43	Danum	212	213	139	139	180	180	166	166	0	0	174	174		587943	548014
Ptom_DVCA_44	Danum	202	214	139	139	180	180	158	158	226	226	0	0		587956	548014
Ptom_DVCA_45	Danum	212	214	136	139	180	180	158	158	226	226	174	174		587892	548018
Ptom_DVCA_46	Danum	204	212	136	139	178	182	166	166	217	232	171	174		587846	548002
Ptom_DVCA_47	Danum	212	214	136	139	180	182	158	160	217	217	171	171		588245	548045
Ptom_DVCA_48	Danum	211	213	139	139	180	182	166	166	217	226	171	171		588141	548032
Ptom_DVCA_49	Danum	211	214	136	136	180	180	158	166	202	217	171	174		587864	548024
Ptom_DVCA_50	Danum	202	212	136	139	180	182	158	158	226	226	171	171		588261	548065
Ptom_DVCA_51	Danum	211	217	136	136	180	182	158	166	223	223	171	171		588091	548061
Ptom_DVCA_52	Danum	212	214	139	139	180	180	160	166	205	217	171	171		587843	548045
Ptom_DVCA_53	Danum	203	212	139	139	180	182	160	160	0	0	171	171		587882	548063
Ptom_DVCA_54	Danum	212	212	133	136	180	180	158	158	226	226	171	171		588237	548092
Ptom_DVCA_55	Danum	212	212	136	139	180	180	158	168	217	217	171	171		588196	548098
Ptom_DVCA_56	Danum	202	211	136	139	180	180	160	166	217	217	0	0		588067	548100
Ptom_DVCA_57	Danum	211	213	136	139	180	180	166	166	226	226	0	0		588039	548079
Ptom_DVCA_58	Danum	212	215	139	139	180	182	158	160	0	0	171	171		588005	548092
Ptom_DVCA_59	Danum	213	213	136	139	180	182	158	166	0	0	171	171		588002	548097
Ptom_DVCA_60	Danum	212	217	136	136	180	180	160	160	226	226	171	171		587855	548081
Ptom_DVCA_61	Danum	217	217	139	139	180	180	166	166	217	217	171	171		587833	548080
Ptom_DVCA_62	Danum	212	224	133	139	180	180	158	158	226	226	171	171		588279	548121
Ptom_DVCA_63	Danum	202	211	136	136	180	180	158	166	226	226	171	171		588119	548116
Ptom_DVCA_64	Danum	203	217	136	139	180	180	160	160	217	217	171	171		587901	548113
Ptom_DVCA_65	Danum	212	214	136	136	180	184	160	160	226	226	171	174		587830	548107
Ptom_DVCA_66	Danum	214	224	136	136	180	186	160	160	217	217	174	174		587823	548142
Ptom_DVCA_67	Danum	211	212	136	139	180	182	166	166	0	0	174	174		588135	548162
Ptom_DVCA_68	Danum	213	215	136	139	180	180	160	166	217	226	171	171		588100	548147
Ptom_DVCA_69	Danum	212	213	136	139	180	180	160	166	217	226	171	171		588075	548157
Ptom_DVCA_70	Danum	212	212	139	139	180	180	158	158	217	217	171	171		587898	548206
Ptom_DVCA_71	Danum	211	212	139	139	180	180	158	160	226	226	0	0		588251	548239
Ptom_DVCA_72	Danum	212	214	136	136	180	186	160	160	217	226	171	171		588031	548242
Ptom_DVCA_73	Danum	212	214	136	136	180	180	160	160	226	226	174	174		588024	548268
Ptom_DVCA_74	Danum	212	212	136	139	186	186	166	170	217	226	171	174		587826	548271
Ptom_DVCA_75	Danum	211	212	136	136	180	186	166	166	217	230	171	174		587805	548242
Ptom_DVCA_76	Danum	212	212	0	0	180	180	160	160	0	0	0	0		588012	548300
Ptom_DVCA_77	Danum	211	212	0	0	180	184	158	160	217	217	0	0		587901	548329
Ptom_DVCA_78	Danum	211	212	0	0	178	180	158	160	217	226	174	174		587862	548340
Ptom_DVCA_79	Danum	212	212	136	136	182	186	158	166	226	226	0	0		588205	547731
Ptom_DVCA_80	Danum	212	212	136	139	180	180	160	160	0	0	171	171		588015	547812
Ptom_DVCA_81	Danum	215	215	139	139	180	180	160	160	226	226	171	171		588014	547815

## Sheet: Ptomentella_SFR
Dataset:
Species: Parashorea tomentella
Site: Sepilok Forest Reserve (SFR)
Site Coordinates: 5°47′ – 5°52′ N, 117°55′ – 118°03′ E
Number of individuals: 85
Reference: Kettle et al. (2011) Determinants of fine-scale spatial genetic structure in three co-occurring rainforest canopy trees in Borneo. Perspectives in Plant Ecology, Evolution & Systematics 13:47-56
Column Names:
Tree ID: Unique tree indentification
Pop (population): Danum Valley Conservation Area
Loci (diploid, each allele in a separate column): 6 loci; Dip02, Dip03, Dip04, Pt05, SLD19
X: UTM WGS84 coordinate
Y: UTM WGS84 coordinate
Tree ID	Pop	Dip02		Dip03		Dip04		Dip05		Pt05		SLD19			X	Y
Ptom_SFR_1	SFR	0	0	136	136	0	0	180	180	0	0	0	0		604393	647529
Ptom_SFR_2	SFR	0	0	136	136	159	166	180	182	115	115	201	201		604537	647590
Ptom_SFR_3	SFR	218	218	136	136	166	166	180	180	115	115	191	199		604559	647602
Ptom_SFR_4	SFR	228	232	136	136	159	166	180	180	115	115	199	199		604610	647546
Ptom_SFR_5	SFR	218	232	136	136	0	0	180	180	115	115	0	0		605049	647554
Ptom_SFR_6	SFR	218	218	132	136	0	0	0	0	115	115	199	203		604992	647552
Ptom_SFR_7	SFR	218	232	136	136	166	166	180	180	115	115	201	203		604996	647539
Ptom_SFR_8	SFR	218	218	136	136	160	166	180	180	115	115	189	197		605003	647549
Ptom_SFR_9	SFR	220	234	136	136	160	160	180	182	115	115	201	203		605007	647633
Ptom_SFR_10	SFR	234	244	0	0	0	0	0	0	0	0	201	201		605035	647606
Ptom_SFR_11	SFR	0	0	136	136	0	0	0	0	115	115	0	0		604996	647630
Ptom_SFR_12	SFR	0	0	136	136	159	166	180	182	115	115	201	203		604607	647988
Ptom_SFR_13	SFR	218	232	136	140	159	168	180	182	109	115	199	203		604627	647864
Ptom_SFR_14	SFR	226	228	136	136	160	160	172	180	109	115	199	203		604676	647894
Ptom_SFR_15	SFR	226	226	136	146	159	166	180	182	115	115	191	201		604630	647954
Ptom_SFR_16	SFR	218	218	136	136	166	180	180	182	109	115	197	203		604768	647841
Ptom_SFR_17	SFR	218	232	132	136	159	166	180	180	115	119	0	0		604775	647833
Ptom_SFR_18	SFR	218	230	136	146	159	168	180	182	115	115	199	199		604622	647884
Ptom_SFR_19	SFR	218	218	136	146	159	166	180	180	115	115	199	203		604652	647899
Ptom_SFR_20	SFR	226	232	136	140	159	160	180	180	113	115	197	203		604721	647862
Ptom_SFR_21	SFR	232	240	136	140	159	168	180	180	115	119	203	203		604755	647860
Ptom_SFR_22	SFR	218	230	136	136	160	166	180	180	115	115	178	181		604788	647884
Ptom_SFR_23	SFR	230	240	136	146	166	166	180	180	115	115	199	203		604719	647927
Ptom_SFR_24	SFR	230	232	136	146	159	168	180	180	115	115	203	205		604679	647973
Ptom_SFR_25	SFR	226	232	140	140	160	170	180	180	115	115	197	199		604696	647980
Ptom_SFR_26	SFR	209	218	136	136	166	166	180	182	115	115	199	201		604709	647956
Ptom_SFR_27	SFR	207	218	136	140	159	166	180	182	109	115	199	201		604618	648000
Ptom_SFR_28	SFR	226	232	136	140	160	160	180	180	115	115	197	203		604757	647995
Ptom_SFR_29	SFR	218	230	136	136	160	166	180	180	115	115	197	203		604747	647957
Ptom_SFR_30	SFR	218	230	136	136	160	166	180	180	115	115	199	203		604746	647953
Ptom_SFR_31	SFR	218	240	136	146	160	166	180	180	115	115	197	199		604746	647942
Ptom_SFR_32	SFR	228	232	136	146	159	166	180	180	115	115	199	203		604755	647922
Ptom_SFR_33	SFR	232	232	136	146	159	160	182	184	115	119	199	203		604673	647841
Ptom_SFR_34	SFR	209	209	146	146	159	168	180	182	111	113	0	0		604681	647836
Ptom_SFR_35	SFR	209	209	136	146	158	160	180	182	113	113	0	0		604668	647845
Ptom_SFR_36	SFR	209	212	136	140	159	168	180	182	115	115	0	0		604639	647861
Ptom_SFR_37	SFR	218	226	136	136	159	168	180	180	115	119	197	197		604596	647853
Ptom_SFR_38	SFR	232	242	136	140	166	168	180	182	115	115	199	203		604629	647812
Ptom_SFR_39	SFR	232	240	136	136	166	166	180	180	115	115	199	203		604601	647835
Ptom_SFR_40	SFR	0	0	136	136	0	0	0	0	0	0	0	0		605072	647802
Ptom_SFR_41	SFR	226	232	136	136	160	166	180	182	115	115	199	199		604243	647664
Ptom_SFR_42	SFR	218	242	136	140	158	166	180	182	115	115	199	203		604249	647668
Ptom_SFR_43	SFR	0	0	136	146	152	159	176	182	109	115	201	201		604402	647782
Ptom_SFR_44	SFR	220	232	136	136	0	0	0	0	115	115	0	0		604817	647816
Ptom_SFR_45	SFR	228	232	136	146	0	0	0	0	0	0	199	203		604863	647666
Ptom_SFR_46	SFR	220	234	136	136	159	166	0	0	115	115	197	199		604966	647656
Ptom_SFR_47	SFR	220	248	136	136	166	166	180	180	115	115	181	199		604972	647675
Ptom_SFR_48	SFR	0	0	136	136	166	166	180	180	115	115	181	181		604972	647681
Ptom_SFR_49	SFR	220	220	136	136	160	166	180	180	115	115	181	199		604940	647722
Ptom_SFR_50	SFR	0	0	136	146	160	162	180	180	115	119	183	199		604922	647736
Ptom_SFR_51	SFR	234	234	136	136	160	176	180	182	115	119	199	201		604919	647678
Ptom_SFR_52	SFR	220	228	136	136	166	166	180	180	115	115	199	199		604874	647714
Ptom_SFR_53	SFR	228	234	136	136	159	159	0	0	115	115	0	0		604884	647717
Ptom_SFR_54	SFR	220	228	136	136	159	160	180	180	115	119	0	0		604927	647793
Ptom_SFR_55	SFR	220	228	136	140	166	166	180	180	115	115	199	201		604933	647774
Ptom_SFR_56	SFR	228	244	136	146	162	166	180	188	115	115	0	0		604936	647762
Ptom_SFR_57	SFR	220	248	136	136	159	166	180	182	115	119	199	199		604979	647724
Ptom_SFR_58	SFR	220	234	136	136	159	166	180	182	115	119	191	201		604924	647790
Ptom_SFR_59	SFR	0	0	136	136	0	0	0	0	115	115	0	0		604870	647771
Ptom_SFR_60	SFR	230	234	136	140	166	166	0	0	115	115	0	0		604847	647756
Ptom_SFR_61	SFR	220	234	136	136	166	166	180	182	115	115	0	0		604896	647718
Ptom_SFR_62	SFR	228	234	136	136	160	166	180	182	115	115	199	203		604838	647747
Ptom_SFR_63	SFR	0	0	136	136	0	0	180	180	113	115	0	0		605021	647698
Ptom_SFR_64	SFR	218	232	136	136	160	166	180	182	115	119	0	0		605150	647811
Ptom_SFR_65	SFR	0	0	136	146	159	166	180	180	115	115	199	203		605097	647793
Ptom_SFR_66	SFR	220	232	136	136	0	0	0	0	115	115	0	0		605119	647770
Ptom_SFR_67	SFR	218	218	136	146	0	0	0	0	113	115	0	0		605084	647791
Ptom_SFR_68	SFR	218	218	136	136	159	166	180	182	115	115	0	0		605075	647805
Ptom_SFR_69	SFR	0	0	0	0	0	0	180	180	0	0	0	0		605073	647783
Ptom_SFR_70	SFR	0	0	136	146	0	0	180	182	115	115	0	0		605072	647768
Ptom_SFR_71	SFR	218	228	136	136	0	0	0	0	115	115	0	0		605099	647771
Ptom_SFR_72	SFR	0	0	136	136	160	166	180	182	115	115	0	0		605096	647752
Ptom_SFR_73	SFR	0	0	136	136	159	166	180	182	113	115	0	0		605107	647743
Ptom_SFR_74	SFR	0	0	136	136	0	0	180	182	0	0	0	0		605033	647686
Ptom_SFR_75	SFR	0	0	132	136	0	0	180	182	115	115	0	0		605064	647723
Ptom_SFR_76	SFR	0	0	136	136	0	0	0	0	0	0	0	0		605032	647792
Ptom_SFR_77	SFR	0	0	0	0	0	0	0	0	0	0	0	0		604988	647772
Ptom_SFR_78	SFR	0	0	136	136	174	174	180	180	0	0	0	0		605008	647754
Ptom_SFR_79	SFR	0	0	0	0	0	0	180	182	0	0	0	0		605006	647716
Ptom_SFR_80	SFR	0	0	136	136	0	0	0	0	0	0	0	0		605007	647694
Ptom_SFR_81	SFR	0	0	136	146	0	0	0	0	115	115	199	201		605026	647640
Ptom_SFR_82	SFR	218	218	136	146	0	0	178	182	113	115	0	0		605113	647733
Ptom_SFR_83	SFR	0	0	132	136	0	0	180	182	0	0	0	0		605114	647732
Ptom_SFR_84	SFR	0	0	136	136	0	0	0	0	0	0	0	0		605076	647675
Ptom_SFR_85	SFR	0	0	136	136	159	166	180	180	115	119	0	0		605137	647805

## Sheet: Sleprosula_DVCA
Dataset:
Species: Shorea leprosula
Site: Danum Valley Conservation Area (DVCA)
Site Coordinates: 4°58′ N, 118°48′ E
Number of individuals: 87
Reference: This study (Smith et al. 2018)
Column Names:
Tree ID: Unique tree indentification
Pop (population): Danum Valley Conservation Area
Loci (diploid, each allele in a separate column): 8 loci; Sle003, Sle079, Sle280, Sle007, Sle303, Sle004, Sle475, Sle105
X: UTM WGS84 coordinate
Y: UTM WGS84 coordinate
Tree ID	Pop	Sle003		Sle079		Sle280		Sle007		Sle303		Sle004		sle475		Sle105			X	Y
Slep_DVCA_1	Danum	0	0	182	195	131	137	0	0	178	178	179	185	151	151	154	156		588071	547434
Slep_DVCA_2	Danum	169	169	207	215	133	153	248	252	170	170	179	182	151	153	160	160		588041	547432
Slep_DVCA_3	Danum	169	186	191	207	133	153	227	227	166	166	179	179	153	153	156	158		588034	547433
Slep_DVCA_4	Danum	157	169	187	203	131	153	229	229	166	178	187	187	153	153	158	158		587837	547420
Slep_DVCA_5	Danum	169	169	178	195	146	146	229	244	166	178	176	179	147	153	156	158		587928	547438
Slep_DVCA_6	Danum	169	175	197	197	144	153	221	227	170	174	0	0	153	153	158	158		588291	547471
Slep_DVCA_7	Danum	157	169	211	215	133	171	221	221	166	166	176	179	0	0	156	158		588032	547478
Slep_DVCA_8	Danum	163	175	0	0	131	144	0	0	170	174	176	179	0	0	150	158		588179	547512
Slep_DVCA_9	Danum	157	157	0	0	135	135	231	233	166	170	173	176	153	157	158	170		588062	547557
Slep_DVCA_10	Danum	157	192	191	215	135	144	223	229	174	181	176	176	153	153	156	158		587984	547542
Slep_DVCA_11	Danum	160	169	187	207	146	171	231	252	166	170	176	179	153	153	158	158		587883	547537
Slep_DVCA_12	Danum	169	175	187	195	133	155	227	252	170	181	179	179	153	167	158	170		587879	547561
Slep_DVCA_13	Danum	169	178	197	203	133	133	227	244	166	185	176	187	153	155	156	158		588131	547592
Slep_DVCA_14	Danum	160	169	183	215	131	161	227	233	166	168	173	179	151	153	158	158		588133	547572
Slep_DVCA_15	Danum	160	169	183	191	131	131	227	231	166	176	173	179	153	153	156	158		588108	547596
Slep_DVCA_16	Danum	166	175	195	205	131	133	0	0	176	183	173	176	153	153	154	156		588084	547589
Slep_DVCA_17	Danum	163	166	179	185	125	131	0	0	176	189	173	179	149	153	154	156		588149	547610
Slep_DVCA_18	Danum	160	166	183	195	131	133	195	203	178	178	173	179	151	151	154	154		587933	547624
Slep_DVCA_19	Danum	160	166	185	195	131	133	0	0	178	178	179	179	149	151	154	156		587923	547640
Slep_DVCA_20	Danum	169	169	191	195	135	157	225	227	168	174	176	187	153	155	158	158		587893	547625
Slep_DVCA_21	Danum	169	169	183	195	133	157	223	240	168	174	179	187	153	153	158	174		587869	547626
Slep_DVCA_22	Danum	157	157	183	187	148	161	0	0	166	166	173	179	147	153	156	158		588286	547673
Slep_DVCA_23	Danum	166	166	193	197	131	131	0	0	176	176	176	179	151	151	156	156		588267	547658
Slep_DVCA_24	Danum	160	160	187	187	0	0	0	0	178	178	179	182	151	151	152	152		588197	547660
Slep_DVCA_25	Danum	0	0	189	195	0	0	0	0	163	168	170	170	141	141	170	170		588158	547654
Slep_DVCA_26	Danum	169	169	187	201	131	131	227	248	170	181	179	179	151	153	156	158		588209	547679
Slep_DVCA_27	Danum	157	169	191	201	144	157	223	235	168	183	176	176	153	155	156	158		588057	547676
Slep_DVCA_28	Danum	157	172	205	215	133	144	223	244	166	170	176	187	153	169	158	170		588215	547696
Slep_DVCA_29	Danum	169	178	183	187	131	157	227	231	168	183	173	179	153	153	156	158		588197	547700
Slep_DVCA_30	Danum	160	169	191	191	133	144	221	223	166	170	176	187	153	155	158	158		588284	547709
Slep_DVCA_31	Danum	169	192	187	191	135	144	248	248	0	0	179	179	153	153	160	160		588205	547704
Slep_DVCA_32	Danum	163	192	187	191	131	135	231	248	181	193	176	179	153	153	158	158		588191	547722
Slep_DVCA_33	Danum	153	153	0	0	133	133	0	0	166	166	173	173	151	151	148	148		588138	547716
Slep_DVCA_34	Danum	172	178	187	187	131	133	246	250	166	166	176	179	147	153	156	158		588157	547752
Slep_DVCA_35	Danum	169	169	201	205	144	155	227	235	166	170	176	179	147	153	156	158		588112	547755
Slep_DVCA_36	Danum	157	157	178	191	144	155	225	231	181	183	176	179	153	155	158	158		588106	547752
Slep_DVCA_37	Danum	169	186	183	238	133	153	223	223	166	166	179	187	147	151	158	158		588068	547755
Slep_DVCA_38	Danum	169	169	0	0	131	133	227	250	170	174	179	187	153	155	156	158		587986	547746
Slep_DVCA_39	Danum	169	169	193	201	133	144	227	229	168	183	176	176	151	153	156	158		588128	547775
Slep_DVCA_40	Danum	168	168	0	0	121	121	0	0	160	160	173	173	144	144	154	154		588072	547770
Slep_DVCA_41	Danum	169	172	191	207	131	131	225	248	193	193	176	179	151	153	156	164		588217	547824
Slep_DVCA_42	Danum	169	192	0	0	135	161	231	252	193	193	179	187	0	0	158	158		588260	547848
Slep_DVCA_43	Danum	169	169	191	211	144	146	0	0	170	170	176	179	153	153	158	158		588263	547842
Slep_DVCA_44	Danum	160	175	183	191	144	144	227	250	168	174	173	179	153	153	156	158		588118	547913
Slep_DVCA_45	Danum	169	175	183	187	135	146	237	254	170	174	179	187	153	155	156	158		588291	547950
Slep_DVCA_46	Danum	169	169	183	193	131	144	225	225	166	174	176	179	153	153	156	158		588009	547939
Slep_DVCA_47	Danum	160	169	187	187	144	171	244	244	166	181	176	176	147	147	158	158		587946	547920
Slep_DVCA_48	Danum	160	169	183	215	133	144	237	250	168	174	179	187	153	153	156	158		588107	547950
Slep_DVCA_49	Danum	160	163	197	228	133	144	223	225	168	170	176	176	153	155	158	158		587899	547959
Slep_DVCA_50	Danum	169	169	197	211	135	144	223	250	168	178	173	176	147	153	158	158		587890	547986
Slep_DVCA_51	Danum	169	175	195	197	133	161	223	223	166	168	173	173	149	153	158	174		587841	547991
Slep_DVCA_52	Danum	166	169	197	226	0	0	225	229	174	178	176	176	147	153	156	158		587866	548010
Slep_DVCA_53	Danum	166	166	183	203	131	146	203	205	176	176	173	179	149	151	154	156		588149	548032
Slep_DVCA_54	Danum	163	169	185	207	0	0	225	250	166	183	179	187	153	153	158	158		587985	548044
Slep_DVCA_55	Danum	160	166	197	226	0	0	225	229	168	174	176	176	153	153	158	158		587894	548039
Slep_DVCA_56	Danum	169	169	201	211	0	0	227	248	166	168	176	176	153	153	158	158		588247	548071
Slep_DVCA_57	Danum	160	169	178	234	0	0	221	227	166	166	176	187	149	153	156	156		588167	548079
Slep_DVCA_58	Danum	169	169	211	246	0	0	223	252	166	178	185	187	151	153	160	160		588166	548091
Slep_DVCA_59	Danum	169	169	183	191	0	0	233	233	170	174	179	187	151	153	158	158		588165	548098
Slep_DVCA_60	Danum	163	169	193	207	0	0	223	250	166	168	176	176	153	155	158	158		588238	548121
Slep_DVCA_61	Danum	160	166	191	205	135	146	225	227	166	168	176	176	151	153	158	158		588169	548101
Slep_DVCA_62	Danum	166	169	191	205	133	144	225	233	170	170	173	179	147	151	158	158		588170	548121
Slep_DVCA_63	Danum	169	172	191	205	142	142	229	242	170	170	176	176	147	147	156	158		588141	548106
Slep_DVCA_64	Danum	169	169	197	205	131	144	244	246	166	189	179	187	147	151	156	158		587925	548102
Slep_DVCA_65	Danum	160	169	191	205	135	161	227	227	166	178	176	176	155	155	158	158		587877	548112
Slep_DVCA_66	Danum	160	166	191	217	146	153	221	231	166	187	176	179	147	149	158	158		588114	548140
Slep_DVCA_67	Danum	169	169	191	228	146	146	242	244	168	185	179	187	147	155	156	158		588200	548153
Slep_DVCA_68	Danum	169	169	207	228	144	146	227	231	166	193	176	176	149	153	150	158		588023	548142
Slep_DVCA_69	Danum	200	206	187	238	135	153	231	235	174	183	176	176	147	161	158	158		588005	548149
Slep_DVCA_70	Danum	166	169	183	191	131	135	227	233	166	174	176	179	147	155	150	158		588249	548187
Slep_DVCA_71	Danum	169	175	183	195	131	135	233	254	174	183	176	187	155	155	156	158		588231	548181
Slep_DVCA_72	Danum	169	169	195	215	131	146	223	223	170	170	176	179	153	157	158	170		588163	548180
Slep_DVCA_73	Danum	169	172	199	238	142	142	221	231	170	183	179	179	153	153	156	170		588134	548186
Slep_DVCA_74	Danum	169	175	191	238	153	161	227	235	166	174	176	176	147	147	158	158		587976	548162
Slep_DVCA_75	Danum	160	169	201	205	144	144	231	244	168	170	176	179	147	151	156	158		587891	548169
Slep_DVCA_76	Danum	178	206	183	187	133	153	221	229	170	183	176	185	147	153	158	158		588090	548198
Slep_DVCA_77	Danum	169	178	183	207	131	133	221	221	168	170	176	187	151	153	158	158		588092	548210
Slep_DVCA_78	Danum	157	166	183	228	131	131	237	246	170	178	176	176	155	155	158	158		588198	548240
Slep_DVCA_79	Danum	166	178	185	191	133	144	225	233	166	174	187	187	153	155	158	158		588096	548230
Slep_DVCA_80	Danum	169	169	187	191	144	155	225	233	170	183	176	187	153	155	158	164		588259	548258
Slep_DVCA_81	Danum	166	169	191	195	135	144	225	231	166	183	176	187	149	161	158	158		587802	548253
Slep_DVCA_82	Danum	157	178	211	246	144	144	225	229	170	178	173	176	153	153	156	158		587979	548260
Slep_DVCA_83	Danum	169	178	0	0	133	133	225	231	166	174	179	187	153	155	158	158		588065	548288
Slep_DVCA_84	Danum	169	169	193	197	144	144	225	229	166	168	176	179	151	153	158	158		587981	548323
Slep_DVCA_85	Danum	157	157	197	217	144	157	221	225	166	166	176	187	149	153	0	0		588087	548324
Slep_DVCA_86	Danum	169	169	191	193	144	146	225	225	166	174	173	176	153	153	158	158		587911	548341
Slep_DVCA_87	Danum	160	160	187	189	146	157	221	227	168	168	176	179	151	153	158	170		587893	547617

## Sheet: Sleprosula_PFR
Dataset:
Species: Shorea leprosula
Site: Pasoh Forest Reserve (PFR)
Site Coordinates: 2°59′ N, 102°19′ E
Number of individuals: 154
Reference: Ng et al (2009) Impact of selective logging on genetic diversity of two tropical tree species with contrasting breeding systems using direct comparison and simulation methods. Forest Ecology & Management 257:107-116
Column Names:
Tree ID: Unique tree indentification
Pop (population): Danum Valley Conservation Area
Loci (diploid, each allele in a separate column): 7 loci; Sle003, Sle079, Sle280, Sle007, Sle303, Sle004, Sle475, Sle105
X: x coordinate within the 50 ha plot, m
Y: y coordinate within the 50 ha plot, m
Tree ID	Pop	Shc01		Shc02		Shc03		Shc04		Shc07		Shc09		Shc17			X	Y
Slep_PFR_1	Pasoh	148	154	137	149	125	125	86	110	167	169	186	190	65	75		83.6	371.5
Slep_PFR_2	Pasoh	142	162	137	137	125	125	86	86	167	169	184	188	65	75		3.3	397.2
Slep_PFR_3	Pasoh	142	152	137	151	127	127	84	106	129	171	188	190	65	77		34.5	381.4
Slep_PFR_4	Pasoh	158	166	139	151	129	131	88	112	145	171	180	182	75	75		54.6	287.6
Slep_PFR_5	Pasoh	152	164	137	137	125	127	96	112	141	147	180	188	75	75		146.1	474.2
Slep_PFR_6	Pasoh	152	154	137	153	125	127	88	88	133	141	172	190	65	75		116.3	469.2
Slep_PFR_7	Pasoh	150	172	137	151	125	129	92	112	143	167	186	186	75	75		156.3	476.5
Slep_PFR_8	Pasoh	144	152	137	153	125	125	80	112	129	169	180	192	65	65		53	433.5
Slep_PFR_9	Pasoh	148	164	137	149	125	125	82	92	141	145	180	180	75	75		142.9	255.4
Slep_PFR_10	Pasoh	144	144	137	149	0	0	0	0	129	167	186	192	75	75		176.5	231.8
Slep_PFR_11	Pasoh	148	158	137	149	125	125	86	110	129	163	186	192	75	89		162.9	303.3
Slep_PFR_12	Pasoh	154	154	135	139	127	129	82	82	153	153	188	190	75	75		139.7	352.9
Slep_PFR_13	Pasoh	152	152	137	151	125	125	84	86	169	169	186	188	75	75		114	366.2
Slep_PFR_14	Pasoh	152	164	137	137	125	129	84	86	139	159	190	190	75	75		121.3	348.6
Slep_PFR_15	Pasoh	146	158	137	137	125	127	84	86	143	143	180	190	75	75		142.5	106.8
Slep_PFR_16	Pasoh	162	162	137	151	129	129	84	100	169	171	190	192	75	75		120.7	21.4
Slep_PFR_17	Pasoh	146	154	137	137	127	127	84	90	137	137	180	190	75	75		128.6	136.1
Slep_PFR_18	Pasoh	148	152	137	153	125	127	0	0	167	169	180	180	75	75		181.5	162.7
Slep_PFR_19	Pasoh	154	154	137	137	125	125	96	104	129	169	180	186	75	75		172.9	158.3
Slep_PFR_20	Pasoh	152	164	137	151	125	127	84	96	167	169	180	180	75	75		200.5	168.8
Slep_PFR_21	Pasoh	166	212	137	153	125	125	92	100	143	163	180	180	75	75		226.6	79.2
Slep_PFR_22	Pasoh	176	212	137	137	125	131	86	88	143	143	180	192	75	75		263.6	28
Slep_PFR_23	Pasoh	134	206	137	139	127	129	88	112	143	183	186	192	75	75		229.4	59.8
Slep_PFR_24	Pasoh	152	164	137	153	129	129	82	86	129	171	186	192	75	75		240.7	399.3
Slep_PFR_25	Pasoh	162	164	137	149	125	129	80	96	141	169	180	180	65	75		228.5	404.2
Slep_PFR_26	Pasoh	152	164	137	151	125	125	88	90	141	161	180	180	75	75		222.2	367.7
Slep_PFR_27	Pasoh	154	156	137	137	125	125	84	88	137	143	180	180	75	75		263	276.9
Slep_PFR_28	Pasoh	144	146	137	149	125	129	84	110	129	175	184	186	75	75		305.8	438.5
Slep_PFR_29	Pasoh	156	158	137	149	125	125	88	96	129	175	180	186	65	75		299.4	483.9
Slep_PFR_30	Pasoh	150	152	137	149	125	125	88	98	161	175	180	186	65	75		258.3	488.8
Slep_PFR_31	Pasoh	144	152	137	149	125	125	88	88	141	147	190	190	75	75		359.7	484.4
Slep_PFR_32	Pasoh	146	156	137	151	125	125	92	100	143	147	190	190	75	77		381.4	221.6
Slep_PFR_33	Pasoh	146	158	0	0	0	0	80	88	159	161	186	186	0	0		386.7	380.6
Slep_PFR_34	Pasoh	158	158	137	147	125	125	84	98	137	163	180	180	65	75		324.3	325.4
Slep_PFR_35	Pasoh	146	146	137	149	125	125	88	96	161	175	184	186	65	75		383	373.2
Slep_PFR_36	Pasoh	164	164	137	151	125	131	84	90	133	163	180	180	65	75		354	329.2
Slep_PFR_37	Pasoh	162	162	135	137	125	129	88	106	153	153	188	190	75	75		309.5	146.2
Slep_PFR_38	Pasoh	152	152	137	149	125	127	84	100	139	161	184	188	75	75		336	52.4
Slep_PFR_39	Pasoh	152	152	137	151	125	125	84	106	143	169	180	192	65	75		352	134.5
Slep_PFR_40	Pasoh	150	164	137	149	125	129	84	88	143	145	188	190	75	75		338.5	58.5
Slep_PFR_41	Pasoh	144	164	137	151	125	129	82	94	129	143	184	188	75	75		495.2	95.4
Slep_PFR_42	Pasoh	164	182	137	137	125	125	84	88	143	145	180	182	65	75		420.6	64.5
Slep_PFR_43	Pasoh	146	166	137	137	125	129	94	100	171	179	180	180	75	77		455.5	20.8
Slep_PFR_44	Pasoh	158	158	137	149	127	129	86	86	143	143	188	192	75	75		409.5	162.4
Slep_PFR_45	Pasoh	154	154	137	151	125	129	86	94	129	133	184	184	75	75		418.5	94.3
Slep_PFR_46	Pasoh	154	164	137	137	125	127	94	110	143	143	184	188	75	75		497.6	119.3
Slep_PFR_47	Pasoh	142	180	137	153	125	125	84	100	133	141	180	188	65	75		451.4	73.9
Slep_PFR_48	Pasoh	152	166	137	137	129	131	86	98	163	167	180	180	75	75		499.4	190.6
Slep_PFR_49	Pasoh	180	180	137	151	125	125	80	114	133	143	184	184	65	65		418.5	62.6
Slep_PFR_50	Pasoh	142	212	137	151	125	125	86	90	147	171	190	190	75	75		480.4	98.2
Slep_PFR_51	Pasoh	152	164	137	137	125	129	90	94	161	167	180	188	75	75		470.1	83.6
Slep_PFR_52	Pasoh	158	180	137	151	129	131	84	108	129	161	170	178	65	75		420.6	310.9
Slep_PFR_53	Pasoh	152	154	137	151	125	125	84	92	159	161	178	188	75	75		462.1	290.7
Slep_PFR_54	Pasoh	142	144	137	137	125	125	86	88	143	161	180	186	75	75		428.9	259.6
Slep_PFR_55	Pasoh	166	166	137	137	129	131	82	86	159	163	180	180	75	75		489.8	218.4
Slep_PFR_56	Pasoh	152	158	137	153	125	131	84	110	143	163	178	184	75	75		409.1	310.8
Slep_PFR_57	Pasoh	142	150	137	149	125	125	82	84	163	163	180	190	75	75		432	304.4
Slep_PFR_58	Pasoh	166	166	137	147	125	125	96	104	143	171	180	186	75	75		577	462.9
Slep_PFR_59	Pasoh	138	138	137	137	125	127	86	86	139	139	186	188	75	77		533.1	499.2
Slep_PFR_60	Pasoh	142	156	137	151	125	125	88	96	143	143	180	180	65	75		560.2	413.2
Slep_PFR_61	Pasoh	154	154	137	149	125	125	88	96	143	143	180	180	75	75		573.8	406.1
Slep_PFR_62	Pasoh	146	156	137	151	125	131	94	100	143	143	180	188	65	75		407.2	486.1
Slep_PFR_63	Pasoh	142	142	137	149	125	129	94	96	143	143	180	184	75	75		599.5	400.2
Slep_PFR_64	Pasoh	152	160	137	151	121	125	84	84	129	143	180	192	65	75		437	498.7
Slep_PFR_65	Pasoh	154	164	137	147	125	131	88	98	143	147	180	180	75	75		549.9	499.6
Slep_PFR_66	Pasoh	144	144	137	137	125	125	84	88	0	0	180	180	65	75		544.4	266.5
Slep_PFR_67	Pasoh	144	144	137	147	125	131	84	104	143	143	180	180	75	75		523.1	20.7
Slep_PFR_68	Pasoh	162	162	137	151	125	125	84	116	161	169	180	184	65	75		548.5	294.2
Slep_PFR_69	Pasoh	146	154	137	151	125	131	86	98	171	171	186	190	75	75		566.9	324.1
Slep_PFR_70	Pasoh	148	150	137	147	125	129	88	100	147	169	180	180	65	75		557.1	325.7
Slep_PFR_71	Pasoh	144	162	137	147	125	127	84	106	129	143	180	180	75	75		562	25.9
Slep_PFR_72	Pasoh	146	146	137	149	127	127	0	0	147	147	190	190	75	77		578.4	123.5
Slep_PFR_73	Pasoh	144	166	137	153	125	129	0	0	129	145	180	180	75	75		596.2	44.6
Slep_PFR_74	Pasoh	164	164	137	147	121	125	92	92	169	169	180	186	65	75		537.5	264.1
Slep_PFR_75	Pasoh	164	164	137	151	125	131	86	86	141	143	180	184	65	75		556.9	119.2
Slep_PFR_76	Pasoh	166	166	137	147	125	131	104	114	143	171	184	186	65	75		557.1	266.2
Slep_PFR_77	Pasoh	160	160	137	137	125	129	88	88	129	143	186	186	75	77		553.6	337
Slep_PFR_78	Pasoh	142	142	137	151	125	125	0	0	147	147	180	180	65	75		564.4	124.9
Slep_PFR_79	Pasoh	146	154	137	153	125	125	0	0	143	155	180	184	75	77		565.3	319.2
Slep_PFR_80	Pasoh	144	152	137	137	125	131	86	94	143	161	180	180	75	89		569	229.2
Slep_PFR_81	Pasoh	164	164	137	151	129	131	0	0	141	141	180	180	75	77		578.6	204
Slep_PFR_82	Pasoh	160	160	137	147	125	129	0	0	143	143	188	194	65	75		32.1	37.6
Slep_PFR_83	Pasoh	142	142	137	151	125	127	86	86	169	169	180	194	75	75		67.7	9.2
Slep_PFR_84	Pasoh	152	152	137	137	125	127	96	114	151	179	180	192	75	75		77.2	9.4
Slep_PFR_85	Pasoh	142	164	137	151	125	125	84	100	171	171	186	192	65	75		118.6	66.9
Slep_PFR_86	Pasoh	156	164	137	137	125	125	86	96	137	143	180	186	75	75		119.6	61.1
Slep_PFR_87	Pasoh	142	152	137	151	127	129	84	106	129	171	188	192	75	77		8.5	148
Slep_PFR_88	Pasoh	158	158	137	137	127	129	86	90	143	143	180	180	75	75		56.1	128.7
Slep_PFR_89	Pasoh	158	166	137	149	125	129	90	110	129	143	180	180	75	75		42.6	126.4
Slep_PFR_90	Pasoh	148	154	137	149	121	125	84	92	161	171	186	186	75	75		67.4	198.8
Slep_PFR_91	Pasoh	154	154	137	149	125	129	92	98	141	141	180	180	65	75		961.8	138.7
Slep_PFR_92	Pasoh	152	152	137	151	125	127	86	106	159	183	180	180	65	75		829.3	128.5
Slep_PFR_93	Pasoh	142	164	137	151	125	125	86	92	141	169	180	180	75	75		897.1	43.1
Slep_PFR_94	Pasoh	152	152	137	149	125	129	84	92	143	147	188	190	75	75		723.7	114.4
Slep_PFR_95	Pasoh	164	164	137	151	125	129	86	98	143	155	180	184	65	75		942	7.8
Slep_PFR_96	Pasoh	156	158	137	153	125	129	92	106	143	171	180	188	75	75		999	26.2
Slep_PFR_97	Pasoh	156	158	137	149	125	125	86	86	141	171	180	186	65	75		980.6	152.8
Slep_PFR_98	Pasoh	142	154	137	151	125	129	84	92	141	141	180	184	75	75		924.6	47.4
Slep_PFR_99	Pasoh	152	154	137	151	125	127	98	124	171	171	180	180	65	75		949.4	51.4
Slep_PFR_100	Pasoh	142	166	137	151	125	125	84	96	141	161	180	190	75	75		921.4	79
Slep_PFR_101	Pasoh	142	152	137	139	125	125	86	110	161	171	180	188	75	75		849	118.7
Slep_PFR_102	Pasoh	146	146	137	153	129	129	84	100	157	157	186	186	75	79		979.7	11.4
Slep_PFR_103	Pasoh	144	144	137	137	121	125	86	86	137	137	188	190	75	75		145.6	97.6
Slep_PFR_104	Pasoh	156	164	137	151	125	125	92	92	167	171	180	180	65	77		982.3	40.8
Slep_PFR_105	Pasoh	152	152	137	151	125	131	86	92	147	183	188	190	65	75		671.4	100.2
Slep_PFR_106	Pasoh	148	148	135	151	125	129	86	96	145	169	178	184	75	75		79.5	113.5
Slep_PFR_107	Pasoh	140	140	135	151	125	125	104	116	131	131	178	184	65	75		58.6	205.5
Slep_PFR_108	Pasoh	156	164	137	147	125	129	88	88	133	133	180	190	65	75		636.8	57.5
Slep_PFR_109	Pasoh	156	164	137	151	125	125	92	92	167	171	180	188	65	75		683.5	53.1
Slep_PFR_110	Pasoh	152	152	137	151	125	129	86	92	141	141	186	186	75	75		876.4	169.2
Slep_PFR_111	Pasoh	154	154	135	149	129	131	82	94	137	161	186	196	75	75		913.2	273.3
Slep_PFR_112	Pasoh	150	154	137	151	127	129	108	124	161	161	180	188	65	75		981.5	267.2
Slep_PFR_113	Pasoh	150	156	137	151	125	125	84	90	133	169	180	190	75	75		930.5	232
Slep_PFR_114	Pasoh	156	156	137	151	125	131	80	88	159	171	180	192	65	75		672	263.8
Slep_PFR_115	Pasoh	142	152	137	151	121	125	94	106	143	171	180	188	75	77		847.2	229.6
Slep_PFR_116	Pasoh	146	164	137	137	125	131	80	106	141	163	180	180	65	75		700.7	265.1
Slep_PFR_117	Pasoh	166	166	137	137	125	131	80	84	141	161	180	180	75	75		732.1	252.3
Slep_PFR_118	Pasoh	158	158	137	137	125	127	82	82	161	183	184	190	65	75		834.8	213.5
Slep_PFR_119	Pasoh	148	166	137	149	125	131	84	84	167	179	180	190	65	75		802.3	187.5
Slep_PFR_120	Pasoh	152	156	137	149	125	127	86	86	133	141	178	196	75	75		879.9	202.4
Slep_PFR_121	Pasoh	156	156	137	151	125	125	86	114	133	145	184	188	75	75		931	289.7
Slep_PFR_122	Pasoh	154	154	137	151	125	125	86	94	133	167	180	196	75	75		872.9	163.3
Slep_PFR_123	Pasoh	154	154	137	151	125	127	86	88	171	171	186	190	75	75		908.3	299.4
Slep_PFR_124	Pasoh	152	156	137	151	125	125	86	94	133	141	180	196	75	75		879.1	207.2
Slep_PFR_125	Pasoh	152	156	135	137	125	125	86	96	141	163	188	188	75	75		902.8	231.9
Slep_PFR_126	Pasoh	152	152	137	151	125	129	86	96	139	169	188	188	75	75		773.3	269.3
Slep_PFR_127	Pasoh	148	150	137	151	125	125	86	106	133	161	178	192	65	75		930.2	215.3
Slep_PFR_128	Pasoh	164	164	137	149	125	125	86	90	141	167	180	180	65	75		684.5	170.6
Slep_PFR_129	Pasoh	146	164	137	151	129	131	86	94	143	167	180	184	65	75		696.8	192.3
Slep_PFR_130	Pasoh	166	166	137	151	125	125	82	90	159	163	180	184	65	75		727.6	210.9
Slep_PFR_131	Pasoh	148	152	137	137	125	125	86	86	133	141	188	196	65	75		883.5	220.9
Slep_PFR_132	Pasoh	154	164	137	151	121	127	90	90	133	143	180	188	75	75		488	303
Slep_PFR_133	Pasoh	154	154	137	151	125	125	86	90	131	135	184	196	75	75		863.1	218.2
Slep_PFR_134	Pasoh	146	156	137	151	125	125	100	110	159	171	178	186	79	79		390.5	276.4
Slep_PFR_135	Pasoh	164	164	137	153	127	129	88	88	145	163	178	192	65	75		420.4	320.1
Slep_PFR_136	Pasoh	146	146	137	147	125	129	80	86	141	161	180	180	75	75		709.1	227.5
Slep_PFR_137	Pasoh	142	142	137	147	125	125	94	104	161	163	178	178	79	79		499.5	317.3
Slep_PFR_138	Pasoh	160	166	137	153	125	125	96	96	141	141	178	178	71	79		993.7	392
Slep_PFR_139	Pasoh	142	154	137	149	121	125	90	90	141	167	178	178	65	77		841.5	460.2
Slep_PFR_140	Pasoh	146	164	137	151	125	125	84	98	141	171	178	178	75	75		616.4	320.9
Slep_PFR_141	Pasoh	158	166	137	151	125	129	100	116	143	161	184	186	71	79		755.2	437.8
Slep_PFR_142	Pasoh	146	150	137	137	125	127	88	92	137	159	178	184	75	75		801.1	488.1
Slep_PFR_143	Pasoh	142	152	137	149	125	131	94	94	141	169	178	178	75	75		814.4	474.8
Slep_PFR_144	Pasoh	146	146	137	137	125	129	80	88	141	141	178	188	65	75		792.7	339.5
Slep_PFR_145	Pasoh	148	166	137	151	125	129	92	110	151	159	180	186	75	75		827.5	399.8
Slep_PFR_146	Pasoh	144	158	137	151	125	131	92	116	143	143	178	188	75	77		948.4	441.9
Slep_PFR_147	Pasoh	152	158	137	151	125	131	0	0	143	159	178	186	65	75		707.7	363
Slep_PFR_148	Pasoh	146	158	137	151	127	129	88	94	141	143	188	196	65	75		810.7	366.5
Slep_PFR_149	Pasoh	142	158	137	137	127	129	84	86	141	161	184	186	65	75		653	363.9
Slep_PFR_150	Pasoh	164	164	137	137	125	127	90	108	143	163	178	178	65	75		712.8	361.3
Slep_PFR_151	Pasoh	152	156	137	151	125	125	84	96	141	143	186	186	75	75		627	441.4
Slep_PFR_152	Pasoh	154	154	137	151	125	125	82	96	141	159	178	194	75	75		606.9	396.5
Slep_PFR_153	Pasoh	152	152	137	151	125	125	88	110	141	161	178	186	79	81		708.6	338.9
Slep_PFR_154	Pasoh	152	160	137	149	121	125	86	96	141	169	188	192	71	79		412.9	487.9

## Sheet: Sparvifolia_DVCA
Dataset:
Species: Shorea parvifolia
Site: Danum Valley Conservation Area (DVCA)
Site Coordinates: 4°58′ N, 118°48′ E
Number of individuals: 137
Reference: This study (Smith et al. 2018)
Column Names:
Tree ID: Unique tree indentification
Pop (population): Danum Valley Conservation Area
Loci (diploid, each allele in a separate column): 10 loci; Sle392, Spar_13, Sle280, Spar_12, Sle118, Spar_07, Spar_19, Sle475, Spar_11, Spar_20
X: UTM WGS84 coordinate
Y: UTM WGS84 coordinate
Tree ID	Pop	Sle392		Spar_13		Sle280		Spar_12		Sle118		Spar_07		Spar_19		Sle475		Spar_11		Spar_20			X	Y
Spar_DVCA_1	Danum	0	0	134	142	127	129	0	0	188	188	0	0	254	254	156	156	110	110	194	198		588256	547369
Spar_DVCA_2	Danum	0	0	134	142	127	127	0	0	182	188	0	0	254	254	0	0	110	118	186	198		588235	547381
Spar_DVCA_3	Danum	198	202	134	142	129	143	0	0	182	188	0	0	254	254	0	0	110	110	198	198		588159	547387
Spar_DVCA_4	Danum	0	0	134	138	127	143	0	0	182	190	143	147	254	254	0	0	110	118	198	198		588260	547428
Spar_DVCA_5	Danum	200	200	142	142	127	127	0	0	174	182	134	143	254	254	155	156	110	110	198	198		588044	547423
Spar_DVCA_6	Danum	0	0	142	142	0	0	0	0	188	190	143	143	254	258	156	157	110	118	186	198		587966	547431
Spar_DVCA_7	Danum	198	200	138	142	0	0	205	217	188	188	132	134	254	258	0	0	110	118	198	198		588112	547442
Spar_DVCA_8	Danum	202	202	142	142	127	127	205	205	0	0	143	147	254	258	154	156	110	110	198	198		588134	547477
Spar_DVCA_9	Danum	198	200	142	146	129	135	209	217	184	184	0	0	254	254	0	0	110	118	198	198		587904	547484
Spar_DVCA_10	Danum	0	0	142	142	127	137	0	0	176	176	145	147	254	258	0	0	110	110	198	198		588291	547496
Spar_DVCA_11	Danum	198	202	142	142	127	127	205	205	186	190	132	143	250	254	156	156	110	110	198	218		588205	547503
Spar_DVCA_12	Danum	198	202	142	142	127	127	205	217	176	176	143	143	258	258	154	154	110	118	198	198		588132	547505
Spar_DVCA_13	Danum	200	200	134	142	127	127	193	201	186	190	132	152	254	254	0	0	110	110	186	198		587961	547482
Spar_DVCA_14	Danum	200	200	138	142	127	129	209	209	184	184	143	143	254	258	155	156	110	118	198	198		587919	547461
Spar_DVCA_15	Danum	0	0	142	142	127	127	201	205	188	188	143	143	254	262	0	0	0	0	198	198		588138	547543
Spar_DVCA_16	Danum	198	204	142	142	127	127	205	205	178	188	143	143	254	258	154	155	110	110	198	198		588125	547538
Spar_DVCA_17	Danum	0	0	142	146	127	129	205	221	182	188	143	143	254	254	155	157	110	118	194	198		588042	547501
Spar_DVCA_18	Danum	0	0	134	146	127	127	205	221	172	182	143	145	254	254	0	0	0	0	194	198		588029	547514
Spar_DVCA_19	Danum	198	202	142	142	127	129	0	0	180	188	143	143	254	254	155	156	118	118	198	198		588041	547546
Spar_DVCA_20	Danum	198	202	138	142	135	143	205	213	174	184	143	156	254	258	156	156	0	0	198	198		588219	547572
Spar_DVCA_21	Danum	200	200	134	134	127	127	205	209	184	188	132	152	254	254	156	156	110	122	194	198		588048	547571
Spar_DVCA_22	Danum	200	200	138	142	127	127	205	217	188	188	132	143	254	254	0	0	0	0	198	198		588064	547583
Spar_DVCA_23	Danum	0	0	142	142	127	127	213	225	0	0	143	156	254	254	0	0	110	110	198	198		588236	547602
Spar_DVCA_24	Danum	0	0	142	142	127	129	205	213	180	190	143	143	254	254	0	0	110	118	192	194		587995	547598
Spar_DVCA_25	Danum	198	198	142	146	127	135	193	213	188	190	143	143	254	258	154	155	110	110	186	198		588100	547616
Spar_DVCA_26	Danum	198	200	142	142	127	129	193	205	0	0	143	147	254	258	0	0	110	118	198	198		587982	547619
Spar_DVCA_27	Danum	198	198	142	142	127	127	213	213	186	188	143	152	254	254	154	156	118	122	198	198		587865	547608
Spar_DVCA_28	Danum	196	200	134	134	127	151	213	221	180	188	160	199	232	262	159	161	110	110	207	211		588052	547639
Spar_DVCA_29	Danum	196	200	134	134	127	151	213	221	180	180	160	199	232	262	159	161	110	110	207	211		588052	547640
Spar_DVCA_30	Danum	202	202	142	142	127	127	205	213	188	188	143	147	254	254	154	155	110	122	186	198		588283	547657
Spar_DVCA_31	Danum	200	202	142	142	127	127	193	201	0	0	132	147	254	254	0	0	110	122	198	198		588170	547658
Spar_DVCA_32	Danum	200	202	0	0	121	127	193	201	176	184	132	143	254	258	0	0	110	110	194	194		588153	547654
Spar_DVCA_33	Danum	202	202	0	0	127	127	193	205	0	0	143	147	254	254	0	0	110	118	198	198		588201	547674
Spar_DVCA_34	Danum	200	200	142	146	135	137	205	217	182	192	143	143	254	258	155	155	110	118	194	198		588106	547677
Spar_DVCA_35	Danum	200	202	134	142	127	127	213	229	178	184	132	132	250	254	156	156	110	110	186	198		588110	547660
Spar_DVCA_36	Danum	200	202	142	142	127	137	201	213	176	186	132	143	254	254	154	156	110	118	194	198		588094	547699
Spar_DVCA_37	Danum	200	204	0	0	127	127	201	205	0	0	143	145	254	254	0	0	110	110	186	198		587937	547695
Spar_DVCA_38	Danum	200	200	142	142	127	133	205	213	176	176	143	145	254	254	0	0	110	110	198	198		587946	547708
Spar_DVCA_39	Danum	200	200	142	142	0	0	0	0	0	0	143	147	254	254	153	156	110	118	186	192		587817	547682
Spar_DVCA_40	Danum	200	200	0	0	121	127	205	213	0	0	143	143	250	254	0	0	110	110	186	198		588210	547707
Spar_DVCA_41	Danum	198	198	142	142	127	127	205	213	188	188	145	145	254	258	155	157	110	118	186	198		588072	547704
Spar_DVCA_42	Danum	200	200	142	142	129	137	205	205	176	176	132	143	254	258	154	155	110	118	198	198		588138	547740
Spar_DVCA_43	Danum	0	0	142	146	0	0	201	213	188	190	143	147	254	254	155	155	110	122	198	198		588108	547737
Spar_DVCA_44	Danum	200	200	142	142	0	0	201	205	188	188	143	143	254	254	157	157	110	122	198	198		588103	547745
Spar_DVCA_45	Danum	200	202	134	146	127	127	205	213	186	192	143	152	254	254	154	155	110	118	194	198		587954	547736
Spar_DVCA_46	Danum	198	198	134	142	127	129	205	221	188	188	143	143	254	254	0	0	110	110	198	198		588303	547775
Spar_DVCA_47	Danum	198	202	0	0	127	129	205	229	0	0	143	143	254	258	155	158	110	118	186	198		588117	547781
Spar_DVCA_48	Danum	0	0	134	134	129	149	205	225	172	172	139	176	232	232	152	155	110	110	207	207		587808	547774
Spar_DVCA_49	Danum	198	202	0	0	127	127	193	225	176	202	143	147	254	254	155	155	110	110	186	192		588123	547801
Spar_DVCA_50	Danum	200	204	0	0	135	141	205	209	174	188	134	143	258	258	155	155	110	110	198	206		587832	547784
Spar_DVCA_51	Danum	200	200	0	0	127	127	221	229	188	190	132	143	254	258	156	157	110	110	198	198		587822	547784
Spar_DVCA_52	Danum	198	200	142	142	0	0	193	213	180	180	143	152	254	254	0	0	110	110	186	186		588166	547810
Spar_DVCA_53	Danum	200	202	142	146	0	0	193	205	0	0	143	143	254	254	155	159	118	118	186	198		588096	547810
Spar_DVCA_54	Danum	198	200	142	146	0	0	193	205	182	182	143	143	254	254	153	156	110	110	0	0		587865	547800
Spar_DVCA_55	Danum	200	204	0	0	127	127	213	213	176	186	143	143	254	254	0	0	110	118	198	198		588260	547844
Spar_DVCA_56	Danum	198	200	142	142	127	127	205	225	0	0	143	143	254	254	155	157	110	118	198	198		588202	547833
Spar_DVCA_57	Danum	200	202	134	142	0	0	205	217	190	190	132	143	254	254	155	156	110	118	198	198		587966	547832
Spar_DVCA_58	Danum	194	194	0	0	141	143	205	209	172	172	139	139	232	232	157	157	110	110	207	211		588263	547842
Spar_DVCA_59	Danum	198	202	0	0	127	133	209	213	176	180	143	152	254	258	154	155	110	118	186	198		588252	547848
Spar_DVCA_60	Danum	200	204	0	0	127	127	213	229	176	188	143	143	254	254	154	154	0	0	194	198		588249	547859
Spar_DVCA_61	Danum	200	204	0	0	0	0	213	217	188	190	143	143	254	258	155	167	118	118	198	198		588258	547869
Spar_DVCA_62	Danum	186	186	0	0	0	0	217	225	0	0	143	147	254	258	155	156	110	110	186	198		588135	547871
Spar_DVCA_63	Danum	198	200	0	0	0	0	205	205	174	190	0	0	254	254	155	155	110	118	186	186		587993	547855
Spar_DVCA_64	Danum	200	202	0	0	0	0	201	205	182	190	143	143	254	254	156	156	110	110	194	198		587901	547859
Spar_DVCA_65	Danum	200	202	142	142	127	127	201	201	178	192	143	143	254	258	156	158	110	118	198	198		587891	547858
Spar_DVCA_66	Danum	200	202	0	0	127	127	209	213	176	184	143	156	258	258	156	156	118	122	198	198		588244	547875
Spar_DVCA_67	Danum	198	198	134	142	127	127	209	225	176	182	143	143	254	258	156	156	110	110	186	198		588152	547873
Spar_DVCA_68	Danum	198	202	142	142	127	133	201	225	180	188	143	143	254	258	155	156	110	110	198	198		588123	547866
Spar_DVCA_69	Danum	200	200	142	142	127	127	205	213	188	190	143	145	254	254	155	155	110	118	186	186		587906	547866
Spar_DVCA_70	Danum	198	200	142	142	143	147	213	217	186	190	143	143	254	254	155	155	110	110	198	198		587826	547859
Spar_DVCA_71	Danum	198	200	0	0	127	133	205	209	176	184	143	156	254	258	156	165	110	118	198	198		588253	547897
Spar_DVCA_72	Danum	200	204	0	0	127	129	213	213	172	188	132	143	254	254	155	156	110	118	198	198		588171	547896
Spar_DVCA_73	Danum	198	200	0	0	127	127	201	205	188	188	132	143	254	258	154	155	110	110	198	198		588079	547887
Spar_DVCA_74	Danum	200	200	0	0	127	129	225	225	174	190	147	152	254	258	154	155	110	110	186	198		588054	547902
Spar_DVCA_75	Danum	200	200	142	142	127	127	225	229	176	184	132	152	250	258	154	156	110	110	186	198		587852	547890
Spar_DVCA_76	Danum	200	200	0	0	127	129	205	205	182	190	143	145	254	258	156	156	110	118	198	202		588190	547919
Spar_DVCA_77	Danum	198	200	0	0	127	127	205	205	186	188	143	152	254	258	154	154	110	110	198	198		588183	547913
Spar_DVCA_78	Danum	198	200	0	0	127	129	201	213	180	188	143	150	254	258	0	0	110	118	186	186		587844	547914
Spar_DVCA_79	Danum	198	200	134	134	0	0	205	213	176	176	143	143	254	258	156	156	110	118	194	198		587852	547918
Spar_DVCA_80	Danum	200	200	0	0	127	129	201	205	184	188	143	143	254	254	0	0	110	126	186	186		587836	547934
Spar_DVCA_81	Danum	200	202	142	142	127	127	201	205	180	186	143	152	254	258	0	0	110	110	186	198		588228	547946
Spar_DVCA_82	Danum	202	202	0	0	127	129	209	217	180	190	143	152	254	254	155	158	110	110	186	198		588179	547965
Spar_DVCA_83	Danum	200	202	0	0	127	127	205	217	182	188	143	143	250	258	156	156	104	110	198	198		588122	547950
Spar_DVCA_84	Danum	198	200	0	0	127	127	201	213	182	186	143	143	254	258	154	155	110	110	198	198		588228	547970
Spar_DVCA_85	Danum	198	198	0	0	129	143	205	205	188	188	143	152	254	254	155	155	110	118	186	198		588169	547970
Spar_DVCA_86	Danum	200	204	0	0	137	137	201	217	172	186	143	147	254	254	156	156	110	118	186	198		588120	547970
Spar_DVCA_87	Danum	200	202	0	0	127	129	201	217	184	188	143	143	250	258	156	156	110	118	198	198		587871	547970
Spar_DVCA_88	Danum	198	200	0	0	0	0	201	205	170	188	143	143	254	254	155	155	110	122	194	198		588230	547985
Spar_DVCA_89	Danum	198	200	134	142	0	0	205	213	0	0	132	143	250	254	0	0	110	110	186	194		588207	548002
Spar_DVCA_90	Danum	198	198	0	0	127	127	205	213	178	178	145	145	254	254	155	156	110	118	198	198		588169	547997
Spar_DVCA_91	Danum	200	200	142	142	131	137	201	217	0	0	143	143	254	258	155	155	118	122	186	186		588126	548000
Spar_DVCA_92	Danum	200	202	0	0	127	135	205	213	188	190	143	143	254	254	155	156	110	122	186	198		587977	547994
Spar_DVCA_93	Danum	202	204	0	0	129	143	213	217	172	184	143	143	240	254	154	156	110	110	186	186		587913	547982
Spar_DVCA_94	Danum	198	202	0	0	127	127	209	213	178	188	143	143	254	258	154	156	110	110	186	198		587855	547979
Spar_DVCA_95	Danum	200	200	142	142	0	0	205	205	190	190	143	143	254	258	0	0	110	110	186	186		588204	548008
Spar_DVCA_96	Danum	198	200	0	0	127	129	201	201	0	0	143	143	254	254	155	157	110	118	194	233		588127	548012
Spar_DVCA_97	Danum	198	204	0	0	127	127	201	205	182	190	134	152	254	254	156	157	110	110	194	198		588016	547996
Spar_DVCA_98	Danum	200	200	0	0	138	141	213	221	182	190	143	143	254	258	155	156	110	118	194	198		587933	548008
Spar_DVCA_99	Danum	198	200	0	0	127	127	205	213	186	188	143	143	254	254	156	156	110	118	186	198		588270	548060
Spar_DVCA_100	Danum	200	200	0	0	127	127	205	221	0	0	143	143	254	254	154	154	110	122	186	202		588225	548057
Spar_DVCA_101	Danum	200	202	142	142	0	0	201	225	182	182	134	147	254	254	155	155	110	122	198	198		588104	548057
Spar_DVCA_102	Danum	198	200	142	142	127	127	217	225	182	184	134	143	254	254	155	155	110	118	194	198		588084	548054
Spar_DVCA_103	Danum	198	200	134	142	0	0	201	205	0	0	143	143	254	254	0	0	118	118	198	209		588070	548074
Spar_DVCA_104	Danum	200	200	134	134	127	127	201	209	172	176	143	143	252	254	155	156	122	122	186	198		588061	548061
Spar_DVCA_105	Danum	198	200	122	146	127	127	221	221	184	188	143	143	254	254	154	155	110	118	198	198		588121	548109
Spar_DVCA_106	Danum	198	204	138	142	129	129	201	229	188	188	143	143	254	254	156	156	110	110	186	198		587901	548086
Spar_DVCA_107	Danum	200	204	142	142	127	127	205	225	184	190	143	143	254	254	154	154	110	118	198	198		587799	548085
Spar_DVCA_108	Danum	200	200	142	146	127	141	205	213	0	0	132	143	254	258	158	158	110	118	198	198		588245	548132
Spar_DVCA_109	Danum	200	202	134	142	0	0	201	209	182	184	143	147	254	254	155	155	110	110	198	198		588179	548104
Spar_DVCA_110	Danum	202	202	134	142	0	0	205	205	172	176	132	147	250	258	155	156	118	122	194	194		588135	548121
Spar_DVCA_111	Danum	198	200	134	142	0	0	209	221	176	176	143	143	254	254	154	155	110	110	198	198		588079	548100
Spar_DVCA_112	Danum	200	200	138	142	0	0	213	225	188	190	143	145	254	258	0	0	110	122	186	198		587846	548115
Spar_DVCA_113	Danum	198	204	142	146	0	0	193	213	180	184	143	145	254	258	154	154	110	118	198	198		587813	548109
Spar_DVCA_114	Danum	202	202	116	142	127	129	201	213	174	188	143	143	254	254	155	155	110	122	186	186		588254	548140
Spar_DVCA_115	Danum	198	202	142	146	127	127	205	205	177	188	143	143	254	254	155	155	110	122	198	198		588234	548149
Spar_DVCA_116	Danum	0	0	134	134	129	141	205	205	176	206	160	164	254	254	157	159	110	110	207	207		588210	548127
Spar_DVCA_117	Danum	198	202	138	142	0	0	209	221	188	190	143	143	252	254	154	154	110	110	198	198		588105	548140
Spar_DVCA_118	Danum	198	202	142	142	0	0	205	213	190	190	143	143	254	254	154	155	110	118	186	186		588062	548125
Spar_DVCA_119	Danum	200	200	142	142	0	0	201	221	0	0	143	145	254	258	0	0	110	118	186	198		587841	548132
Spar_DVCA_120	Danum	194	204	134	134	129	129	221	225	180	180	139	152	0	0	155	161	110	110	207	207		587807	548128
Spar_DVCA_121	Danum	198	202	142	142	127	129	213	213	188	188	143	145	254	254	155	156	110	110	198	198		587860	548160
Spar_DVCA_122	Danum	200	202	134	142	127	129	205	217	184	184	143	143	250	254	155	156	110	122	198	198		588146	548179
Spar_DVCA_123	Danum	202	202	142	142	127	129	213	217	0	0	143	145	254	254	156	156	110	110	192	198		587879	548161
Spar_DVCA_124	Danum	200	200	142	146	129	129	213	225	188	188	145	147	254	262	154	156	110	110	186	198		587814	548170
Spar_DVCA_125	Danum	198	200	138	142	127	127	205	213	184	188	143	143	254	254	155	156	110	110	194	194		587799	548166
Spar_DVCA_126	Danum	194	196	134	134	129	149	217	221	180	180	139	178	234	234	152	157	110	110	207	207		588000	548199
Spar_DVCA_127	Danum	200	202	142	142	0	0	213	213	182	184	143	147	254	258	0	0	110	110	186	186		587928	548189
Spar_DVCA_128	Danum	0	0	142	142	0	0	201	213	184	184	143	143	254	254	0	0	110	110	198	198		587916	548194
Spar_DVCA_129	Danum	198	202	134	142	127	143	213	213	178	184	132	143	254	254	0	0	110	110	192	198		588003	548219
Spar_DVCA_130	Danum	200	202	142	142	127	131	201	205	180	186	143	143	254	254	152	157	110	118	198	198		587848	548261
Spar_DVCA_131	Danum	189	189	138	138	0	0	209	229	186	190	145	158	244	244	0	0	110	110	194	194		588243	548278
Spar_DVCA_132	Danum	200	204	142	146	127	129	213	217	184	184	143	145	254	254	154	156	110	114	198	198		588032	548273
Spar_DVCA_133	Danum	200	200	142	146	127	129	213	217	0	0	134	145	254	258	155	156	110	110	186	198		588063	548292
Spar_DVCA_134	Danum	198	198	134	142	127	129	193	217	178	186	143	143	254	258	156	156	110	118	198	198		587922	548321
Spar_DVCA_135	Danum	200	200	142	142	0	0	205	213	184	184	143	143	250	254	0	0	110	118	194	206		587877	548314
Spar_DVCA_136	Danum	198	202	142	142	127	129	213	217	180	184	143	145	254	258	0	0	110	122	186	198		587954	548349
Spar_DVCA_137	Danum	0	0	142	142	127	129	205	213	0	0	143	143	250	254	0	0	110	110	194	198		587872	548341

## Sheet: Sparvifolia_LHNP
Dataset:
Species: Shorea parvifolia
Site: Lambir Hills National Park (LHNP)
Site Coordinates: 4°12′ N, 114°00′ E
Number of individuals: 42
Reference: Harata et al. (2011) Fine-scale Spatial Genetic Structure of Ten Dipterocarp Tree Species in a Bornean Rain Forest. Biotopica 44:586-594
Column Names:
Tree ID: Unique tree indentification
Pop (population): Lambir Hills National Park (LHNP)
Loci (diploid, each allele in a separate column): 9 loci; Dra215, Shc03, Sle111a, Sle280, Sle290, Sle392, Sle475, Sle605
X: x coordinate within the 52 ha plot, m
Y: y coordinate within the 50 ha plot, m
Tree ID	Pop	Dra215		Shc03		Shc09		Sle111a		Sle280		Sle290		Sle392		Sle475		Sle605			X	Y
Spar_LHNP_1	Lambir	271	291	129	133	191	193	142	153	110	112	193	193	180	182	133	135	126	128		0.1	95.6
Spar_LHNP_2	Lambir	278	279	129	129	191	193	138	151	109	114	184	193	180	182	135	137	125	130		18.2	217
Spar_LHNP_3	Lambir	278	289	129	133	195	195	142	149	118	118	182	193	182	184	131	133	134	134		25.6	164.4
Spar_LHNP_4	Lambir	269	269	129	135	195	195	155	157	100	108	195	211	182	182	123	123	116	124		112	499.4
Spar_LHNP_5	Lambir	267	283	129	131	193	193	147	151	108	143	193	193	180	182	135	135	124	160		120.3	122.8
Spar_LHNP_6	Lambir	271	285	129	131	197	199	149	149	114	120	174	184	180	188	135	137	130	136		127	408
Spar_LHNP_7	Lambir	273	297	133	133	191	195	138	149	112	132	181	193	182	193	131	137	112	128		158.1	89
Spar_LHNP_8	Lambir	287	297	131	133	195	197	135	151	114	116	193	200	180	182	135	135	130	132		150.5	358.1
Spar_LHNP_9	Lambir	275	294	129	133	193	197	147	147	108	108	193	193	180	193	135	137	124	124		141.5	357.8
Spar_LHNP_10	Lambir	269	269	135	135	193	195	151	155	100	110	195	203	180	182	123	123	116	126		148	483
Spar_LHNP_11	Lambir	278	291	129	133	191	193	155	155	118	140	186	193	182	182	135	135	134	158		169.3	424.8
Spar_LHNP_12	Lambir	282	300	131	133	192	195	138	138	108	110	193	193	180	180	135	139	124	126		186.9	94.7
Spar_LHNP_13	Lambir	267	289	131	131	193	193	147	151	116	143	193	193	180	180	133	135	132	160		192.6	211.4
Spar_LHNP_14	Lambir	297	303	133	135	193	197	138	138	109	118	193	195	180	180	135	137	125	134		207.6	397.5
Spar_LHNP_15	Lambir	267	267	133	135	192	193	129	135	108	118	193	193	180	182	135	137	124	134		220.3	115.5
Spar_LHNP_16	Lambir	267	267	131	131	193	195	147	147	120	143	193	193	180	182	135	135	136	160		256.8	294.1
Spar_LHNP_17	Lambir	293	315	129	129	189	193	144	153	128	130	193	193	182	184	131	135	145	147		265.9	240.5
Spar_LHNP_18	Lambir	289	312	129	131	189	199	144	154	118	149	179	187	182	184	133	133	134	166		370.8	147.2
Spar_LHNP_19	Lambir	287	305	129	131	193	197	151	151	109	158	186	186	180	186	131	137	125	174		385.4	75.2
Spar_LHNP_20	Lambir	269	305	129	129	193	195	138	149	114	128	186	193	186	188	135	135	130	145		390.2	179.1
Spar_LHNP_21	Lambir	267	289	131	133	193	199	138	153	108	110	193	193	180	182	133	137	124	126		393.5	452.2
Spar_LHNP_22	Lambir	259	267	131	133	189	192	149	151	110	116	182	196	182	182	135	135	126	132		414.5	256.6
Spar_LHNP_23	Lambir	259	278	131	133	195	213	149	149	109	130	193	194	180	182	133	139	125	147		427.9	77.7
Spar_LHNP_24	Lambir	267	289	131	131	192	199	147	149	162	183	182	193	182	186	135	137	136	177		439.4	262.4
Spar_LHNP_25	Lambir	289	312	129	131	189	199	144	154	118	149	179	187	182	184	133	133	134	166		450	139.5
Spar_LHNP_26	Lambir	281	297	133	133	193	197	139	147	108	118	182	193	180	182	131	135	124	134		486.7	286.8
Spar_LHNP_27	Lambir	281	291	131	135	193	196	147	155	109	118	184	193	182	182	135	137	125	134		488.1	333.1
Spar_LHNP_28	Lambir	284	312	129	131	192	202	133	141	112	124	179	182	180	182	133	133	112	128		487.6	394
Spar_LHNP_29	Lambir	278	295	129	131	193	195	149	155	118	118	193	194	182	182	137	139	134	134		507.9	87.6
Spar_LHNP_30	Lambir	301	303	129	131	193	195	139	151	116	122	186	186	180	186	135	135	132	138		558.2	20.6
Spar_LHNP_31	Lambir	295	305	129	135	193	197	149	151	108	124	193	193	180	186	131	133	124	140		572	75.2
Spar_LHNP_32	Lambir	271	281	129	129	193	193	147	155	109	124	186	186	182	186	135	137	125	140		584.7	80.6
Spar_LHNP_33	Lambir	259	281	133	133	192	193	149	151	110	124	182	182	182	186	135	137	126	140		630.9	63.1
Spar_LHNP_34	Lambir	265	301	129	135	193	195	133	135	108	116	193	193	182	186	135	135	124	132		629.7	119.1
Spar_LHNP_35	Lambir	273	300	135	135	193	195	158	158	100	100	198	205	180	180	123	123	116	116		672.9	104.8
Spar_LHNP_36	Lambir	259	300	131	131	187	191	133	138	108	130	193	193	180	191	131	139	124	147		673.4	392.6
Spar_LHNP_37	Lambir	289	301	131	131	193	195	149	151	116	122	186	186	180	186	133	135	132	138		729.7	9.8
Spar_LHNP_38	Lambir	267	267	129	133	193	215	151	151	126	126	181	193	180	180	133	137	143	147		855.5	97.9
Spar_LHNP_39	Lambir	267	285	131	133	193	193	149	153	110	122	186	186	180	180	135	135	126	138		866.9	52.3
Spar_LHNP_40	Lambir	285	318	131	131	191	192	131	131	112	120	217	219	184	197	131	131	128	136		877.9	373.1
Spar_LHNP_41	Lambir	278	303	131	133	191	193	149	151	108	110	183	193	182	184	137	137	124	126		947	424.3
Spar_LHNP_42	Lambir	259	303	129	131	193	197	149	149	112	122	193	193	180	180	131	135	128	138		993	1.6
